# Supplementary material for: Efficient Synthesis of 1H-Benzo[4,5]imidazo[1,2-c][1,3]oxazin-1-one Derivatives Using Ag2CO3/TFA-Catalyzed 6-endo-dig Cyclization: Reaction Scope and Mechanistic Study
Source: Molecules. 2023 Mar 6;28(5):2403. doi: 10.3390/molecules28052403 (PMC10005794; doi:10.3390/molecules28052403)
Supplement: Supplementary file 1 [file molecules-28-02403-s001.zip]

Archive with 1 entries (1 files):
- molecules-2241820-supplementary.pdf
